# Supplementary material for: Investigation on the strategy of business administration level of enterprises in the new economic environment
Source: PLoS One. 2024 May 9;19(5):e0302931. doi: 10.1371/journal.pone.0302931 (PMC11081260; doi:10.1371/journal.pone.0302931)
Supplement: S1 File — (XLSX) [file pone.0302931.s001.xlsx]

## Sheet: 图8
图8a	1	2	3			1	2	3		图8b	1	2	3			1	2	3
Application	0.767586	0.734114	0.76737		audit	0.830851	0.723638	0.655834		Application	0.714188	0.388558	0.342538		audit	0.429508	0.291524	0.370617
	0.861223	0.525912	0.633089			0.652223	0.629564	0.598449			0.481157	0.642619	0.574461			0.522786	0.501315	0.504096
	0.722261	0.659686	0.659968			0.744703	0.690211	0.791415			0.761794	0.464187	0.626903			0.369304	0.510175	0.394094
	0.715213	0.630003	0.63282			0.617308	0.799625	0.514493			0.542556	0.747834	0.475117			0.578903	0.468306	0.647657
	0.890133	0.718302	0.757563			0.62375	0.692028	0.485765			0.434826	0.317801	0.554291			0.648487	0.47578	0.504466
	0.669029	0.721204	0.622191			0.709005	0.576316	0.68053			0.518132	0.584876	0.589179			0.439625	0.407206	0.436209
	0.719715	0.720549	0.593644			0.695576	0.59429	0.779293			0.67345	0.540063	0.498538			0.46913	0.532306	0.511988
	0.811987	0.643622	0.755298			0.527974	0.663013	0.579718			0.685593	0.464376	0.558636			0.520664	0.375006	0.449442
	0.734981	0.620073	0.657657			0.486731	0.660833	0.533436			0.596023	0.580432	0.601211			0.590325	0.380362	0.56072
	0.860493	0.621041	0.736159			0.530213	0.593418	0.645067			0.60874	0.460615	0.466285			0.522202	0.532534	0.431441
	0.823412	0.765354	0.664811			0.498423	0.698066	0.496355			0.643291	0.625978	0.643516			0.509705	0.628654	0.337858
	0.749157	0.494699	0.726954			0.645957	0.806653	0.661734			0.434096	0.546687	0.669454			0.421719	0.421361	0.474645
	0.64223	0.65927	0.443555			0.598875	0.654883	0.742839			0.521829	0.376061	0.592118			0.44685	0.409492	0.606104
	0.77667	0.707038	0.746586			0.603199	0.659543	0.681774			0.396985	0.297525	0.561511			0.531339	0.500807	0.330338
	0.581738	0.614723	0.885356			0.503904	0.459848	0.469076			0.53509	0.511617	0.443551			0.638285	0.567236	0.425765
	0.744447	0.727723	0.803929			0.717957	0.602549	0.606318			0.674927	0.654581	0.609484			0.526839	0.556798	0.550483
	0.800844	0.672868	0.79109			0.683941	0.540673	0.629797			0.651744	0.558117	0.438415			0.349397	0.487015	0.257987
	0.741304	0.58617	0.676027			0.631038	0.641377	0.841358			0.808783	0.545425	0.719079			0.513306	0.396559	0.512545
	0.807968	0.696136	0.7181			0.742118	0.732559	0.751485			0.596673	0.608775	0.612648			0.460788	0.522976	0.525296
	0.923888	0.653182	0.724425			0.552602	0.832327	0.654292			0.364351	0.400659	0.586482			0.445595	0.452077	0.471348
	0.812393	0.639013	0.709639			0.68147	0.859849	0.790936			0.74894	0.682537	0.52064			0.448081	0.597695	0.372977
	0.746692	0.608868	0.616953			0.674844	0.668312	0.555526			0.708228	0.450615	0.342369			0.382023	0.319179	0.449287
	0.784166	0.686145	0.664775			0.674925	0.64798	0.625173			0.521737	0.543776	0.440435			0.43792	0.474123	0.459319
	0.762549	0.495387	0.682522			0.567075	0.761752	0.801256			0.602261	0.503643	0.596533			0.391558	0.588972	0.543525
	0.588528	0.640167	0.651935			0.672684	0.729016	0.810238			0.657945	0.554956	0.801244			0.433504	0.410506	0.516352
	0.678359	0.625645	0.783684			0.588512	0.756525	0.733038			0.618471	0.345548	0.634025			0.481727	0.397518	0.414977
	0.842469	0.58881	0.953835			0.550355	0.757828	0.709075			0.649637	0.692389	0.590975			0.487434	0.366637	0.611988
	0.715642	0.74527	0.567667			0.519673	0.531969	0.601387			0.568728	0.594581	0.505801			0.448434	0.432128	0.444917
	0.778242	0.606573	0.712834			0.743782	0.734036	0.73449			0.576118	0.740993	0.572228			0.454739	0.439948	0.36873
	0.61935	0.734063	0.555762			0.555406	0.670846	0.577185			0.588809	0.681667	0.656228			0.473369	0.473674	0.406158
	0.726452	0.777584	0.830251			0.622709	0.603975	0.717452			0.501034	0.541148	0.534603			0.515828	0.371665	0.535861
	0.780029	0.664313	0.840991			0.519135	0.61064	0.688184			0.722296	0.446095	0.749176			0.598163	0.468254	0.469522
	0.583849	0.70778	0.533746			0.610287	0.808146	0.773931			0.580633	0.366109	0.437975			0.532009	0.399613	0.538886
	0.754759	0.743952	0.894368			0.316796	0.599026	0.617413			0.648648	0.541697	0.522376			0.441333	0.423127	0.456922
	0.701816	0.671902	0.59153			0.531304	0.556318	0.723614			0.494507	0.561916	0.565243			0.529802	0.376183	0.698682
	0.626047	0.734087	0.722682			0.497356	0.701469	0.739318			0.472476	0.644582	0.364607			0.445447	0.431752	0.283436
	0.716247	0.553744	0.809893			0.538555	0.881077	0.570162			0.570903	0.444902	0.616542			0.291926	0.816987	0.408407
	0.53037	0.791042	0.714719			0.618673	0.682555	0.675624			0.554723	0.61948	0.567779			0.235276	0.800753	0.441578
	0.507202	0.581044	0.929567			0.607465	0.71083	0.819725			0.699482	0.547143	0.56807			0.29864	0.574692	0.458925
	0.602308	0.497116	0.975256			0.83444	0.586175	0.671244			0.640606	0.462631	0.639471			0.446287	0.538726	0.595615
	0.620947	0.81845	0.713832			0.582823	0.847422	0.629138			0.634051	0.617416	0.664369			0.408037	0.332186	0.471945
	0.602697	0.673727	0.509293			0.614997	0.692499	0.705666			0.435506	0.566565	0.640218			0.397984	0.401541	0.438512
	0.547457	0.724892	0.663501			0.483068	0.73301	0.63249			0.483231	0.516489	0.513118			0.474066	0.398059	0.45686
	0.748823	0.643674	0.615189			0.592262	0.584793	0.704314			0.600205	0.727729	0.555341			0.404102	0.51353	0.525149
	0.560582	0.577942	0.623525			0.506202	0.765404	0.646523			0.545212	0.600924	0.595345			0.406948	0.508299	0.381057
	0.731022	0.372701	0.587231			0.64303	0.718915	0.658167			0.709009	0.528973	0.43432			0.530963	0.470848	0.495081
	0.798707	0.742628	0.707819			0.725309	0.5644	0.706079			0.714115	0.567746	0.456397			0.548233	0.425972	0.293498
	0.719777	0.651332	0.910663			0.680425	0.683974	0.796232			0.52192	0.548705	0.517304			0.713658	0.367415	0.44212
	0.729311	0.660266	0.628415			0.569938	0.63494	0.705187			0.667514	0.557359	0.567767			0.500241	0.460532	0.355821
	0.682184	0.720561	0.671948			0.476946	0.690925	0.824838			0.719545	0.585359	0.739093			0.475832	0.573915	0.384714
	0.571732	0.538065	0.816648			0.786001	0.654945	0.457164			0.612099	0.479648	0.639726			0.412587	0.502736	0.478253
	0.715618	0.607055	0.821282			0.845004	0.66101	0.615074			0.742338	0.460298	0.51575			0.450479	0.478103	0.337492
	0.816083	0.794733	0.748554			0.65205	0.576709	0.683599			0.686243	0.576065	0.497091			0.464947	0.525748	0.351103
	0.893824	0.739786	0.802602			0.54101	0.647671	0.576483			0.601411	0.728509	0.71338			0.294422	0.518425	0.298414
	0.676979	0.551872	0.787073			0.759777	0.756653	0.532404			0.66768	0.509318	0.833354			0.444264	0.298355	0.227149
	0.557268	0.459674	0.661824			0.580734	0.854467	0.721704			0.599441	0.438728	0.576744			0.544954	0.461877	0.434848
	0.736635	0.622875	0.742889			0.593019	0.563948	0.72127			0.538511	0.516145	0.512113			0.412924	0.417404	0.566274
	0.757627	0.7014	0.670087			0.728638	0.917741	0.688938			0.615846	0.491599	0.418735			0.519423	0.256597	0.431806
	0.697305	0.774238	0.610013			0.501478	0.832608	0.699532			0.583622	0.507266	0.657499			0.569144	0.327145	0.426605
	0.605109	0.689373	0.763475			0.444325	0.696851	0.572944			0.543537	0.587552	0.588972			0.577714	0.428011	0.345327
	0.922433	0.567769	0.706745			0.682068	0.649879	0.610231			0.757102	0.527	0.676541			0.547684	0.542543	0.608332
	0.484048	0.710616	0.681288			0.680074	0.610135	0.649333			0.602127	0.480565	0.469129			0.244016	0.437071	0.425059
	0.669003	0.562767	0.729173			0.649514	0.763277	0.591217			0.853038	0.495623	0.584058			0.413562	0.486225	0.579402
	0.587837	0.583903	0.798769			0.689668	0.610539	0.693188			0.550383	0.407747	0.494595			0.560149	0.370202	0.486198
	0.656387	0.614626	0.739293			0.748224	0.633812	0.896522			0.63643	0.454048	0.687495			0.509468	0.24427	0.423695
	0.751785	0.557061	0.719455			0.737045	0.768362	0.611777			0.738262	0.3987	0.504881			0.470485	0.469392	0.558214
	0.733805	0.652903	0.727978			0.583143	0.723594	0.724745			0.852923	0.488401	0.551259			0.513692	0.364882	0.548243
	0.648926	0.590005	0.705122			0.720997	0.769675	0.556558			0.610356	0.43149	0.525218			0.583007	0.577259	0.438856
	0.7977	0.651431	0.622553			0.657325	0.730473	0.793955			0.500974	0.469284	0.659396			0.485377	0.63351	0.579595
	0.782239	0.633758	0.778678			0.589446	0.63991	0.563086			0.660338	0.509835	0.602844			0.394137	0.42283	0.62813
	0.784738	0.639021	0.840891			0.520669	0.628615	0.680872			0.44801	0.419956	0.459581			0.451984	0.579286	0.443439
	0.677437	0.629646	0.64659			0.704697	0.759637	0.598141			0.552615	0.538064	0.496731			0.449221	0.555365	0.424432
	0.824858	0.80333	0.892776			0.604638	0.612881	0.711202			0.607187	0.574037	0.455429			0.559675	0.318496	0.490464
	0.786071	0.741031	0.682375			0.644643	0.798666	0.661135			0.728955	0.443677	0.610571			0.511231	0.456664	0.485176
	0.970877	0.685907	0.675625			0.560705	0.75907	0.655601			0.723714	0.651392	0.593195			0.524752	0.486112	0.530751
	0.826346	0.533305	0.61024			0.484949	0.708772	0.954909			0.577244	0.381389	0.396459			0.484784	0.512299	0.424441
	0.835692	0.51742	0.620766			0.657159	0.680323	0.596995			0.672393	0.500821	0.369316			0.433773	0.527679	0.521511
	0.725298	0.483525	0.604703			0.633786	0.716562	0.655312			0.547872	0.391531	0.55596			0.476114	0.52744	0.55486
	0.591161	0.94052	0.735391			0.759903	1.03267	0.928303			0.646112	0.505537	0.629719			0.491671	0.52784	0.467755
	0.682878	0.777237	0.859703			0.72017	0.668756	0.545331			0.771529	0.407608	0.57688			0.330188	0.428742	0.46533
	0.644221	0.705698	0.752747			0.74533	0.524341	0.7153			0.595676	0.482517	0.40562			0.487887	0.497924	0.324568
	0.663603	0.582576	0.78542			0.565112	0.87151	0.552354			0.549946	0.465929	0.40482			0.562758	0.23471	0.33272
	0.775514	0.565364	0.834185			0.546367	0.740985	0.763064			0.529997	0.4215	0.646708			0.458982	0.343165	0.303856
	0.664322	0.734764	0.450047			0.513091	0.615209	0.692753			0.651647	0.333514	0.545463			0.62724	0.580197	0.325571
	0.630489	0.836508	0.683244			0.689798	0.941733	0.725212			0.713729	0.596506	0.521376			0.526049	0.393926	0.43449
	0.679067	0.510666	0.735302			0.918908	0.735095	0.632114			0.792568	0.740014	0.69162			0.427966	0.492756	0.288509
	0.703911	0.63506	0.771725			0.712757	0.70942	0.684519			0.585405	0.762333	0.480354			0.454605	0.610813	0.674607
	0.760933	0.671571	0.569515			0.562694	0.602216	0.807251			0.596304	0.490782	0.573544			0.44248	0.371109	0.523928
	0.624736	0.4808	0.599413			0.723663	0.573507	0.43249			0.516729	0.5354	0.601781			0.494112	0.364072	0.243235
	0.751732	0.764125	0.779068			0.527167	0.503159	0.496671			0.741199	0.493425	0.641988			0.545469	0.410728	0.334545
	0.727802	0.638534	0.688343			0.497553	0.637708	0.701547			0.572455	0.547595	0.474565			0.440809	0.504106	0.439281
	0.852439	0.871218	0.755309			0.711744	0.57469	0.594523			0.532676	0.448123	0.595732			0.515845	0.439524	0.278712
	0.698683	0.64091	0.603936			0.562209	0.744776	0.630365			0.798424	0.348053	0.834847			0.645529	0.362219	0.404011
	0.706552	0.720918	0.53662			0.671599	0.648237	0.510308			0.660988	0.536356	0.408702			0.563149	0.302705	0.5591
	0.602864	0.565757	0.77612			0.780654	0.856899	0.569517			0.651634	0.417487	0.603398			0.552526	0.422974	0.433612
	0.581474	0.617514	0.819331			0.680112	0.831058	0.619582			0.479443	0.349757	0.537023			0.388519	0.437885	0.443276
	0.751051	0.563128	0.863206			0.732966	0.696401	0.58742			0.623399	0.777425	0.477291			0.41658	0.406479	0.349841
	0.695051	0.719258	0.546781			0.47942	0.651724	0.573351			0.632014	0.516665	0.476802			0.494255	0.433803	0.394434
	0.770374	0.810184	0.566315			0.706154	0.795217	0.617815			0.470776	0.580388	0.60979			0.459935	0.350459	0.314844
	0.630734	0.620636	0.552615			0.85385	0.565349	0.565733			0.557421	0.659247	0.791563			0.307495	0.514923	0.486421

## Sheet: 图9
9a	1	2	3		9b	1	2	3
	0.524779	0.639617	0.625299			0.855274	0.707907	0.588368
	0.648337	0.730078	0.602211			0.847985	0.632097	0.700818
	0.693724	0.719017	0.797248			0.719514	0.754377	0.65307
	0.67772	0.57413	0.36912			0.667287	0.739032	0.702589
	0.566516	0.597007	0.574341			0.761081	0.77921	0.683384
	0.519601	0.683374	0.863038			0.644373	0.859233	0.797837
	0.447598	0.622033	0.572855			0.697498	0.817624	0.645894
	0.581851	0.723633	0.563967			0.656953	0.890578	0.667934
	0.665947	0.541323	0.497353			0.720559	0.687069	0.760113
	0.535907	0.657168	0.699295			0.822835	0.673543	0.858398
	0.552668	0.638834	0.409006			0.784248	0.750508	0.564547
	0.63163	0.749185	0.54006			0.82436	0.898321	0.929975
	0.656392	0.47545	0.676698			0.618529	0.890368	0.662163
	0.428309	0.610075	0.619856			0.72798	0.747419	0.814773
	0.589995	0.615349	0.682392			0.611665	0.700313	0.854957
	0.589583	0.375809	0.632644			0.748483	0.607935	0.882309
	0.554887	0.73481	0.688087			0.74257	0.827184	0.698264
	0.659278	0.890923	0.491258			0.839631	0.762284	0.752431
	0.533581	0.586782	0.641808			0.819923	0.642221	0.733763
	0.487381	0.638703	0.463343			0.775322	0.726542	0.689434
	0.597601	0.56354	0.698328			0.659493	0.577054	0.777171
	0.61598	0.648432	0.588943			0.662401	0.802999	0.785864
	0.548249	0.572017	0.685532			0.504844	0.742601	0.714768
	0.649612	0.599822	0.566253			0.66517	0.923124	0.763236
	0.418198	0.771815	0.652864			0.55488	0.624057	1.01736
	0.462508	0.525277	0.725407			0.802983	0.857051	0.749243
	0.262783	0.552412	0.42203			0.800194	0.774364	0.82103
	0.622141	0.602409	0.433261			0.723829	0.76826	0.703746
	0.470898	0.596753	0.436764			0.672159	0.831666	0.697212
	0.544687	0.753931	0.704859			0.724306	0.879348	0.715421
	0.670927	0.813126	0.660519			0.870504	0.652894	0.806456
	0.575101	0.51218	0.549754			0.844912	0.89189	0.669846
	0.525957	0.545898	0.769905			0.665156	0.639	0.564705
	0.485153	0.662048	0.633779			0.726841	0.652589	0.755322
	0.545963	0.57193	0.461318			0.59795	0.692744	0.706358
	0.630293	0.809285	0.518085			0.750073	0.833646	0.778001
	0.418375	0.773587	0.481477			0.783906	0.653004	0.758461
	0.563165	0.665902	0.715489			0.800004	0.793472	0.822912
	0.648239	0.666364	0.559888			0.556878	0.801188	0.840075
	0.427927	0.57616	0.502811			0.760462	0.775412	0.617436
	0.636937	0.686365	0.562289			0.623579	0.815457	0.597542
	0.638324	0.722744	0.536357			0.672345	0.642715	0.800243
	0.481786	0.624157	0.705297			0.788801	0.860759	0.780639
	0.419549	0.802813	0.667733			0.739821	0.771352	0.656084
	0.613314	0.677064	0.650232			0.693626	0.833005	0.87374
	0.650826	0.598989	0.661578			0.770673	0.661649	0.753301
	0.627894	0.647096	0.624297			0.87345	0.765203	0.762357
	0.646285	0.719659	0.525115			0.647651	0.84776	0.777394
	0.451787	0.570184	0.674161			0.57499	0.861414	0.825417
	0.628385	0.601454	0.537887			0.593776	0.751565	0.90245
	0.511999	0.847329	0.512809			0.615572	0.574647	0.723802
	0.513863	0.562608	0.512591			0.642879	0.650318	0.576932
	0.41441	0.704634	0.706955			0.767668	0.781863	0.851346
	0.680021	0.691816	0.718105			0.501423	0.839425	0.657226
	0.587506	0.768897	0.444117			0.733596	0.806312	0.874368
	0.670361	0.662601	0.60519			0.632158	0.698737	0.691051
	0.721101	0.36348	0.645194			0.819956	0.98444	0.899148
	0.456276	0.524747	0.558962			0.624444	0.767235	0.669402
	0.634302	0.661174	0.696098			0.710756	0.846551	0.63874
	0.568724	0.635777	0.645443			0.616241	0.71843	0.845694
	0.661426	0.806245	0.604717			0.641844	0.648506	0.613695
	0.680769	0.750631	0.564259			0.683986	0.828525	0.818058
	0.652047	0.659683	0.687702			0.68712	0.863767	0.793782
	0.488239	0.618283	0.70493			0.657519	0.942221	0.735673
	0.557351	0.455152	0.666931			0.822832	0.707101	0.715847
	0.596414	0.796316	0.596022			0.765014	0.597203	0.955781
	0.885853	0.623403	0.712099			0.895515	0.92173	0.712546
	0.692662	0.4554	0.529312			0.68227	0.786414	0.73098
	0.802064	0.653328	0.634444			0.816663	0.647285	0.656127
	0.61145	0.620295	0.759641			0.500076	0.704082	0.668654
	0.591183	0.552965	0.60103			0.773848	0.679115	0.691638
	0.631317	0.659306	0.535616			0.747147	0.8761	0.920953
	0.517222	0.539249	0.814344			0.672582	0.819211	0.710958
	0.69416	0.475197	0.595308			0.779535	0.784275	0.680993
	0.554237	0.43457	0.664162			0.797763	0.784048	0.705178
	0.43264	0.573619	0.539639			0.813361	0.67785	0.821438
	0.657084	0.547291	0.648761			0.751979	0.859311	0.618427
	0.413147	0.654015	0.666702			0.770107	0.794639	0.812712
	0.385575	0.459736	0.620456			0.642598	0.733887	0.616871
	0.598841	0.589176	0.652609			0.600482	0.741529	0.736915
	0.474909	0.459487	0.740459			0.683238	0.749827	0.56731
	0.478927	0.790974	0.479588			0.728655	0.671296	0.803592
	0.553805	0.598303	0.640556			0.805094	0.834138	0.819286
	0.52111	0.732621	0.42088			0.630948	0.899221	0.681245
	0.547722	0.659494	0.622841			0.661052	1.00739	0.781758
	0.597207	0.700859	0.813052			1.00745	0.810392	0.766284
	0.453147	0.494578	0.714114			0.647741	0.677752	0.865912
	0.447577	0.735756	0.619308			0.90203	0.780098	0.762839
	0.360052	0.755253	0.586176			0.806115	0.659295	0.853946
	0.530976	0.402319	0.672827			0.65422	0.698683	0.738323
	0.636428	0.592351	0.72569			0.699344	0.694104	0.68517
	0.499774	0.544792	0.621474			0.688484	0.676677	0.746202
	0.620133	0.625653	0.781476			0.757349	0.797818	0.730068
	0.624031	0.524977	0.538415			0.846564	0.648466	0.838167
	0.669075	0.637905	0.420224			0.54622	0.826724	0.744386
	0.668938	0.669709	0.545181			0.912373	0.839533	0.665876
	0.501116	0.634472	0.60007			0.787779	0.863749	0.734516
	0.484316	0.598165	0.582724			0.65511	0.757957	0.868859
	0.574839	0.481059	0.535263			0.697399	0.821895	0.708509
	0.503515	0.615756	0.753724			0.739958	0.940306	0.684138

## Sheet: 图10
10a	1	2	3			1	2	3			1	2	3			10B	1	2	3			1	2	3			1	2	3
Q1	63.9244	56.9112	67.8446		Q2	62.035	59.9476	61.9764		Q3	65.8326	63.1306	65.0251			Q1	75.9613	80.1129	77.9572		Q2	79.0252	74.9996	76.9447		Q3	73.8415	76.0736	77.9449
	64.0121	57.2141	67.9646			61.9709	60.1911	61.9019			65.9312	63.0984	64.9735				75.9338	80.0248	77.9421			78.8089	74.9557	76.8507			74.0311	76.0447	77.8658
	63.8504	56.9308	68.0434			62.0186	59.9929	61.923			65.8973	62.8749	64.9187				76.087	80.0557	78.0926			78.9085	75.0503	77.0429			73.903	75.8723	78.0737
	63.8354	57.0099	67.9899			62.0577	60.0562	61.8764			65.9507	62.982	65.0132				75.9813	80.0643	78.0006			79.094	75.0505	76.9298			73.9411	76.0537	77.908
	64.0193	57.1435	68.2029			62.034	60.0574	61.995			66.0347	62.9257	64.8815				76.1852	80.0739	77.9366			78.8257	75.2025	77.0394			74.0331	76.0469	78.1035
	63.871	57.1233	67.9633			61.9327	60.0372	61.9611			66.0829	63.0233	65.034				75.9994	79.8677	78.0858			79.1415	74.8699	76.9169			73.8702	75.8816	77.9657
	63.96	56.9242	67.7636			61.9463	60.0192	61.9688			66.0156	63.2101	64.8408				76.1866	79.9323	77.9519			78.9516	74.9298	76.8747			74.1072	75.9928	77.9692
	64.0775	57.0739	68.073			61.896	60.1244	62.0221			66.0084	62.9123	64.7546				75.757	79.9647	78.149			79.0528	74.8777	76.8597			74.0421	76.1602	78.1296
	64.0922	56.8886	67.8601			62.0997	59.8836	61.9703			66.0375	63.1949	64.9792				76.0362	79.8403	77.9371			78.8824	74.943	77.0281			74.1422	75.9506	78.0261
	64.1545	56.8294	68.1315			61.9974	60.1635	61.8303			66.2653	62.9535	64.9018				76.0283	79.8598	77.9406			79.0755	74.9495	77.1955			73.9688	75.8652	77.9598
	63.899	57.0661	68.0404			61.9343	60.0686	61.9401			66.0333	62.9348	65.1531				76.1935	80.0358	77.9371			78.9999	74.9559	77.02			74.0913	76.0159	77.9173
	64.0857	56.827	67.9656			62.0678	59.8851	61.9477			66.0141	63.061	65.1373				76.0262	80.0359	78.0356			79.1254	74.9531	77.0491			73.8881	75.944	77.9483
	64.0325	56.7862	67.902			61.9489	60.111	61.8284			66.1578	63.0709	64.9388				76.1779	80.0925	78.1305			78.9453	74.949	77.0144			74.0241	75.9641	78.04
	64.1252	56.994	68.1857			62.0446	60.1183	62.0886			66.009	63.028	64.9033				76.1893	80.0366	78.0366			78.9265	74.9763	77.023			74.1123	76.041	78.0847
	64.022	57.1386	68.031			62.1517	60.1707	61.7833			65.9327	62.8533	64.9784				75.938	79.9233	78.0772			78.9244	75.0428	77.2365			73.9352	75.9945	78.0048
	64.0815	57.1218	67.9511			62.0938	59.958	62.0422			66.0932	62.9309	64.9684				75.8809	79.9984	78.1255			79.1975	75.1114	76.9219			74.0087	75.9619	77.9507
	64.1139	56.8505	67.9305			61.984	60.1639	61.9705			65.9642	62.9132	65.1385				76.0858	79.9283	77.9872			78.967	74.9635	76.9841			74.1635	75.8968	78.0335
	63.9588	57.0037	67.982			61.9886	60.0263	61.9636			66.0202	62.9487	64.9652				75.9185	80.0867	78.0949			78.8391	75.1827	76.9326			73.9215	75.918	78.0671
	63.9539	57.0803	68.1256			62.1937	59.8537	62.0648			66.0876	62.9218	65.1206				75.9843	79.8489	77.9876			79.0949	75.0873	77.0714			73.889	75.8976	77.9578
	63.8671	57.0974	68.1911			61.9829	59.9224	61.9696			66.0808	63.0426	65.1237				75.9429	80.0859	78.21			79.0025	75.122	77.0255			74.0934	75.9395	78.1443
	63.9912	57.1561	68.0027			62.0301	60.0929	61.9773			65.8397	63.1012	65.252				76.0101	80.0498	78.026			78.9644	74.902	76.9673			73.9977	76.1761	77.9636
	64.0355	57.1586	68.0427			62.0326	60.1793	61.9128			65.7638	62.9749	64.9621				76.0596	80.0773	77.9455			79.0517	74.8172	77.0742			73.8899	76.0148	78.0898
	63.9257	57.0856	68.0323			62.0925	59.8817	62.1126			65.9298	63.0554	64.9525				76.0712	79.9421	78.01			79.0887	75.0327	76.8994			73.9106	75.9451	78.0968
	64.0072	56.8576	67.8351			62.0215	59.9889	62.0992			66.1652	63.0759	65.1676				76.0136	80.0197	77.9267			78.9363	75.0344	77.0119			74.0346	75.9872	78.0057
	63.9644	57.004	68.014			62.0366	59.9343	62.0686			66.0235	63.0134	64.9262				75.9053	79.9959	77.8476			79.0111	74.83	77.02			74.0245	76.0245	77.9915
	63.9568	56.862	67.9502			62.0322	60.188	62.0531			65.9848	62.9727	64.8184				75.9153	79.8489	78.035			78.9689	74.8514	77.1574			73.9648	76.0276	78.0872
	64.0779	57.1233	67.9572			62.2689	59.9104	62.0726			65.9844	62.9457	65.0087				76.0292	80.0485	78.0233			78.9422	75.0352	77.0539			74.0229	76.0319	77.8196
	64.0816	57.1742	67.9849			62.0876	60.1332	62.0694			66.1038	62.8837	65.05				75.7816	80.0443	78.0654			79.0476	75.1036	77.0033			74.0564	76.1091	78.0034
	64.1148	56.7999	67.7109			61.9124	59.9375	62.0394			66.033	62.9726	64.9637				75.8826	79.9257	77.9155			79.0721	75.1356	76.8658			73.9269	75.9656	78.0069
	63.8915	57.0835	67.9265			61.8783	60.0777	62.0632			66.0476	63.016	64.9649				75.8434	80.124	77.9195			78.863	74.9082	76.8529			73.968	76.0355	78.0366
	63.9864	56.9657	68.0756			61.8385	59.8676	61.9291			65.7909	62.9813	64.8637				75.9672	79.8235	77.9509			79.111	75.0605	77.0591			73.9274	75.9381	77.9115
	64.0655	56.9522	68.0121			62.184	60.15	62.0029			65.9826	63.0218	65.1723				76.0485	79.9589	77.8994			79.0149	75.0614	76.93			74.134	75.8141	77.859
	63.8707	56.9111	67.9484			61.9181	59.7797	62.055			66.0019	63.0046	65.0201				76.2365	79.9609	78.2691			78.9764	74.9968	76.9759			73.8721	75.9428	77.7362
	64.1927	57.1263	67.9659			62.0992	60.0323	61.9275			65.914	63.067	64.9452				75.9996	79.9286	78.0372			78.8412	74.8948	76.9131			74.1614	76.1418	78.0545
	64.0233	57.0383	67.892			62.0534	60.0421	62.0001			65.9977	62.9369	65.0402				75.8932	79.9336	77.9347			78.9743	74.8896	77.0182			73.943	75.9645	78.1078
	63.9455	56.9881	67.9303			61.8473	59.9179	61.9812			65.9398	62.9882	65.0834				75.9546	80.0483	78.0424			78.993	75.0741	77.0228			73.9998	76.1022	77.9556
	64.1033	57.0417	67.9417			62.2023	59.9034	62.1241			66.087	63.0242	64.8952				76.0458	79.9126	78.123			79.0104	74.8318	77.1745			74.0958	76.0602	78.2379
	64.0377	57.1013	67.9814			62.0552	60.0609	62.0472			65.9429	62.9624	65.0225				76.1022	80.0069	78.0678			78.9563	74.9705	77.1818			74.0738	75.9403	77.9359
	64.0109	56.913	68.0588			62.182	59.8964	62.1094			66.1305	63.028	64.9518				75.9541	79.9575	78.0917			79.0926	75.014	77.1062			73.9659	76.1913	77.8689
	63.932	56.9205	67.9979			62.0343	59.9972	62.0623			65.9957	62.8226	65.1651				75.9995	79.9872	78.0481			79.1568	75.1093	77.1084			74.0889	76.0873	77.9854
	63.8235	57.0689	67.992			62.018	59.718	62.1009			66.0896	63.0459	65.0159				76.1186	80.1932	77.8493			79.1244	74.9641	76.883			73.882	76.0903	78.0106
	63.9036	57.1586	67.9164			61.8981	59.7919	61.9906			66.2285	63.0462	64.8875				76.0224	79.9458	77.924			78.9769	74.8608	77.1276			74.1381	75.909	78.0682
	63.9354	57.125	68.0979			62.0038	59.9955	62.0115			66.0067	62.9999	64.9889				76.008	80.0886	78.106			79.0336	75.0348	76.9058			74.116	75.9353	78.0121
	64.0453	56.9884	68.0235			62.0137	60.1118	61.9372			66.1495	62.9647	65.0449				75.9669	80.0038	77.9802			79.0407	74.928	76.8401			74.0019	76.0646	77.9236
	64.0614	56.8668	68.0566			61.8479	59.835	62.0388			65.8928	62.9567	65.2101				75.9615	80.0031	78.0259			78.9378	75.1777	77.3166			74.0404	76.12	77.8477
	63.9215	56.7657	68.0219			61.9981	60.0679	62.3074			66.1823	62.8295	65.004				76.1058	79.8097	78.0555			78.9989	74.9132	77.0319			74.098	75.9974	77.9413
	64.0828	56.9073	68.0808			62.0163	60.0494	62.0098			65.8792	63.1096	65.0572				75.9468	80.1021	77.8979			78.941	75.0171	76.9337			73.9672	76.1712	77.8636
	64.0667	57.113	68.1513			61.9279	59.9412	61.9954			65.9935	63.0636	65.1201				75.9953	80.0155	78.019			79.0069	75.2042	77.0008			74.0545	75.9872	78.0724
	63.9874	56.9451	67.9568			62.0411	59.9976	62.0858			65.9673	62.8913	65.0509				75.8966	79.9566	77.9565			79.161	75.1054	77.0069			74.0687	76.0718	77.9896
	63.9049	57.0284	68.0543			61.8787	60.2191	61.8436			65.8851	62.8523	64.913				76.0604	80.0037	77.8526			78.9813	74.9983	76.793			74.0372	76.0003	77.8147
	64.0892	57.0213	68.0679			61.9426	59.8599	62.1128			65.8692	62.9615	64.9839				76.0249	79.9891	78.0393			78.9269	75.0479	76.9284			73.8579	76.1094	78.0366
	63.987	56.7797	67.9991			62.0105	60.048	61.9152			66.0646	63.0681	64.9342				76.0442	80.1832	77.9156			79.1377	75.2403	77.0529			73.9664	75.9673	77.9078
	63.8987	57.1251	68.1912			61.9395	60.0208	62.0568			65.8611	63.0833	65.0707				75.9973	79.8893	77.9497			79.0873	75.1401	77.0036			73.8024	75.9969	78.135
	64.0252	57.2025	67.9021			62.0422	60.0322	62.0277			65.8659	63.0535	65.154				75.9258	79.9438	77.8661			78.9475	74.8672	76.8337			73.9617	75.8492	78.0052
	64.0524	56.9961	67.9514			61.9637	59.9994	61.9933			66.1129	63.0768	64.9978				75.9915	80.0263	77.9397			78.9263	75.0185	76.9509			73.921	76.0302	78.0229
	63.8538	57.0999	68.0078			61.9126	60.0281	61.9283			66.0002	63.1755	65.1055				75.8716	80.1854	78.044			79.1411	75.1065	76.985			73.9904	76.009	77.9213
	64.1866	56.9243	68.0026			62.0932	59.9749	62.0417			66.038	62.8296	64.9303				75.9661	80.0257	78.1572			79.0031	74.8465	77.0081			74.0377	76.0528	78.0523
	63.7851	57.0596	67.9777			62.06	59.8307	62.1125			65.9099	63.047	65.0159				76.2307	80.1111	77.8868			79.0185	75.0289	76.8321			74.083	76.0338	78.0065
	63.8365	57.2123	67.952			62.0571	59.9416	62.0683			65.9803	62.9946	64.9824				76.1672	80.0753	78.0345			79.0349	74.9932	77.0255			73.9857	75.9331	78.0216
	64.1224	57.1312	68.0825			62.0685	60.0234	62.1396			66.0307	62.9251	65.163				76.0868	80.0719	78.0523			78.9371	75.0288	77.1529			74.004	76.0664	77.968
	64.0325	56.93	67.994			62.1009	60.0259	61.8611			66.0167	63.0717	65.0294				76.0438	80.1288	78.1044			79.1089	74.9195	76.8407			74.1013	76.261	78.0643
	63.9571	56.898	67.9193			62.0991	60.0604	62.0019			66.1788	62.9994	65.0768				76.0827	80.2291	78.126			79.2353	74.8173	77.0439			74.1297	75.9359	77.7561
	64.0012	57.0053	68.1713			62.0034	60.2221	61.865			65.9376	63.12	64.9659				76.039	80.0148	77.8894			78.7512	74.8928	77.1344			74.0218	76.0932	78.0166
	64.0731	56.9763	68.0912			61.955	59.8346	62.0115			65.985	62.8966	64.9367				76.0932	79.971	78.0061			79.0198	75.1875	77.038			74.0861	75.9422	78.1048
	63.9132	56.9937	68.1489			61.9889	60.068	62.0542			66.0832	62.9152	65.0395				76.1206	80.0187	78.1231			79.0945	74.987	77.0589			73.927	75.9092	77.9809
	64.0928	57.1271	67.9973			62.1238	60.0136	61.9232			66.0948	63.0433	64.9182				75.8979	79.9697	78.0545			78.9204	74.9048	76.9525			74.1586	75.8877	78.0578
	64.0697	57.0221	68.1916			61.8802	59.9962	62.1283			65.8026	62.9112	64.8638				75.9809	79.7689	78.14			79.009	75.1468	76.9815			73.9337	76.0575	77.9405
	63.9955	57.1664	68.092			61.9436	59.9307	61.9525			65.9608	63.0121	64.9698				75.9973	79.9884	78.1216			79.0171	75.0919	76.8855			73.9232	76.0033	78.0173
	64.0191	56.9957	67.8192			62.1043	59.9872	62.0623			65.9323	62.9598	65.1599				75.9445	80.0168	78.2344			78.94	74.9137	76.9878			74.0538	76.0874	77.9416
	63.9371	56.9867	67.8735			62.0846	60.068	61.9652			65.9984	63.1097	64.9608				75.9006	79.9634	77.738			79.0707	75.1075	76.9447			73.9935	75.981	78.1145
	63.9143	57.0793	68.0584			61.9504	60.0426	61.9242			66.0515	63.0437	65.0221				76.1272	79.9783	77.9668			79.1215	75.111	76.9342			73.8414	75.8825	78.047
	63.9611	57.0426	67.9884			61.9793	59.8394	61.9263			66.0445	62.9593	64.9406				76.0668	80.1236	77.9661			79.0223	74.9226	77.1447			74.1077	75.9802	78.1376
	64.1029	56.979	67.9856			61.9844	60.0906	61.8549			66.1141	62.9361	64.795				75.9089	80.0083	77.8576			79.037	75.054	76.9883			74.0695	75.9926	77.9958
	63.976	56.8412	68.1075			61.9725	60.025	62.1521			66.0448	62.9595	65				75.8947	79.997	77.9479			78.9453	74.9629	77.063			74.1648	76.0612	77.9941
	63.9548	56.8884	68.1702			61.7557	60.1894	61.7553			66.0315	63.2394	65.1694				76.0427	79.9339	78.1422			79.1118	75.1251	77.0375			74.0295	75.879	78.0313
	63.9021	57.0617	68.0391			61.9573	59.8888	61.871			66.0946	62.995	64.9668				75.9311	79.9443	78.0059			78.991	74.8738	76.8985			74.0705	75.8157	78.1448
	63.8867	57.0543	68.0127			62.0309	59.9278	61.8015			66.0429	62.9797	64.885				75.8802	79.9899	78.0961			79.0441	74.9591	76.811			73.8849	76.0459	77.761
	64.0022	56.8532	68.2251			62.2452	59.8248	61.8657			65.8675	62.9802	64.9009				75.9753	80.0128	78.1635			79.1175	75.0821	76.8566			74.1859	75.9223	77.8323
	64.104	57.012	67.9989			61.8537	60.0004	61.7208			66.011	63.1516	65.0364				75.9155	80.0389	77.971			78.9703	74.992	77.0276			74.2371	75.9509	78.1267
	64.1231	57.0529	67.9549			61.9364	60.0995	62.0602			65.8345	62.8268	64.958				76.085	80.1635	77.959			78.9806	75.0576	76.9699			73.9619	76.055	78.1894
	64.056	56.8825	67.9405			61.9615	59.9521	62.004			66.1111	63.1112	65.0984				76.2307	80.1357	77.8683			79.0091	75.1738	77.076			73.9305	76.0018	77.9795
	63.9691	56.9002	67.9264			61.9058	59.9481	61.8969			65.7892	62.9281	64.9724				75.8299	79.8803	77.9723			78.9777	74.9574	76.962			74.1	76.0165	78.1354
	63.9632	57.1194	68.0082			61.9326	59.9705	61.8699			65.945	62.9727	64.7914				76.0838	80.1757	77.9285			78.8731	74.8904	76.8678			73.8865	76.1184	78.217
	64.0366	56.8246	67.9139			61.8076	59.9839	61.8682			66.0094	63.0677	64.9561				76.0422	79.9015	77.9781			79.0482	75.1562	77.0096			74.0154	76.1066	78.019
	64.0937	57.0447	67.8142			61.9888	60.1024	61.9722			65.9962	62.9064	65.0712				75.9157	80.2571	77.9774			78.8558	74.9563	77.1101			73.9865	76.0004	77.9544
	64.0974	57.0978	67.8715			61.9481	60.0016	61.7978			66.1883	63.0426	65.1026				76.0962	80.0199	77.9272			78.9696	75.0318	77.0265			74.0827	75.9468	77.9523
	63.7881	56.8209	68.0436			62.0535	59.9517	62.0407			66.0055	62.9925	65.1285				75.9112	79.9561	77.8855			78.8592	74.9418	76.9814			73.8031	75.8806	77.9744
	63.9954	56.987	68.1091			62.0057	60.0635	61.991			65.9386	62.8601	65.1001				75.8118	79.7979	77.9622			79.1301	74.8431	76.9579			74.0123	76.0316	78.0799
	63.9033	56.8825	68.1203			62.1066	59.8636	61.9658			66.0587	63.0192	65.1073				75.8877	79.9602	78.0015			79.0085	74.9053	77.1268			74.0262	76.2313	77.9829
	63.9529	57.009	68.2313			62.1621	60.0599	62.0652			65.8793	63.058	65.1894				76.0578	80.1542	77.9104			79.0479	75.1312	77.0914			73.8229	76.1047	78.2037
	64.1735	56.9578	67.8916			62.0122	59.9794	62.0346			66.0545	63.0638	65.1534				76.041	79.9587	78.0352			78.9737	74.9585	76.957			73.9841	76.0225	77.966
	63.9222	56.8349	68.1365			61.8762	60.2139	61.9655			66.0251	62.9434	65.0176				76.1003	79.9549	77.9856			79.1587	74.985	76.8654			74.0629	75.8902	77.9284
	63.8316	57.0618	68.0082			62.0244	59.9351	62.0031			65.9607	62.9984	64.9524				76.0491	79.8687	77.9739			78.9596	75.03	76.9086			73.8724	75.8774	78.0545
	64.0177	57.0596	67.9532			62.1398	60.0424	61.9867			65.9378	63.0622	64.972				76.126	79.8826	78.0912			79.1152	75.1177	77.0333			73.97	75.947	78.0235
	63.9876	56.9382	67.9574			61.9905	60.0118	61.9374			65.881	63.0533	65.0703				75.7995	79.9421	78.2306			79.1153	75.0152	76.8907			74.0197	75.6258	78.0463
	63.9584	57.0528	68.089			62.0388	59.8919	62.1111			65.8122	62.9611	65.1208				75.9695	80.036	78.0848			78.9474	74.9742	76.9613			73.9477	76.0417	77.7906
	64.0879	56.8656	68.065			61.9034	60.0876	62.1202			65.9576	62.8728	64.9752				75.9637	79.7938	78.0643			79.0429	74.9148	76.9878			74.1573	76.1243	77.985
	64.0566	56.8765	67.8194			62.1509	59.7774	62.0072			66.0777	63.0273	65.1513				75.9942	80.0667	78.0005			79.0127	75.0583	76.934			74.0769	76.0111	77.8166
	64.0376	56.8847	68.1025			62.0404	59.8054	61.8973			65.9286	63.0317	64.9275				76.1067	79.9519	78.013			79.2115	74.7912	76.9376			73.9421	75.9673	78.0185
	63.9723	56.9891	68.0825			61.9578	59.869	61.8827			66.1585	63.1498	64.9535				75.9324	80.0804	78.0581			78.9006	74.8825	76.9774			74.0332	76.1353	78.0765

## Sheet: 图11
11a	1	2	3			1	2	3			11b	1	2	3			1	2	3
Income	11.318	12.1728	12.2401		Expenditure	3.9957	46.0633	4.81535			Income	15.2564	15.6355	16.0929		Expenditure	5.15087	5.42942	5.20027
	11.2753	12.3843	12.2528			4.07111	46.2022	4.8152				15.2306	15.6177	15.9651			5.26577	5.51514	5.08424
	11.2484	12.2802	11.9487			4.22908	45.9587	4.73069				15.1373	15.8997	16.0269			5.34361	5.31397	5.31645
	11.2775	12.3772	12.2024			4.17842	46.0635	4.91695				15.0608	15.8593	16.0511			5.0465	5.39439	5.27864
	11.1943	12.6468	12.4096			4.47513	46.032	4.72119				15.1725	15.828	15.7539			5.37528	5.27853	5.21603
	11.1961	12.4034	12.1812			4.05849	45.9652	4.76544				15.1832	15.8967	15.9386			5.32831	5.30689	5.19525
	11.302	12.551	12.1356			4.17561	45.9996	4.73326				14.9827	15.8068	15.9605			5.20936	5.25527	5.34789
	11.3087	12.2889	12.0992			4.20403	46.0618	4.71035				15.3307	15.814	15.8855			5.35801	5.30653	5.25778
	11.1529	12.5276	12.0189			4.06262	46.2328	4.80546				15.2436	15.7125	15.7768			5.22448	5.43676	5.19965
	11.0203	12.2326	12.1511			4.30792	46.0886	4.66058				15.0246	15.801	16.084			5.09797	5.37598	5.21367
	10.9705	12.372	12.2301			4.27439	45.9756	4.76878				15.3978	15.69	15.9386			5.31278	5.4583	5.3539
	11.0377	12.4291	12.1016			4.35429	45.8027	4.88303				15.1846	15.7109	16.1172			5.42325	5.50277	5.24948
	11.1	12.462	12.2253			4.26875	46.0249	4.88138				15.0527	15.7523	15.9042			5.12258	5.43626	5.22689
	11.2447	12.3876	12.2788			3.84498	46.0261	4.60539				15.1074	15.8139	16.0953			5.09985	5.47755	5.25686
	11.1224	12.2918	12.1407			4.10329	45.9209	4.84067				15.2263	15.9603	16.0703			5.31383	5.4755	5.19014
	11.1915	12.2782	12.2492			4.23118	46.1009	4.7542				15.056	15.8378	16.056			5.1976	5.63573	5.10128
	11.2369	12.3278	12.2565			4.11849	46.0391	4.84505				15.1526	15.8406	15.8962			5.06362	5.47572	5.23676
	11.0614	12.2981	12.1957			4.22834	46.0587	4.81721				15.1898	15.8543	15.9822			5.32363	5.2508	5.03777
	11.115	12.3421	12.3956			4.19338	45.9514	4.76839				15.1575	15.9204	15.953			5.18459	5.42958	5.13059
	11.1251	12.3049	12.0728			4.14525	45.9316	4.79867				15.2204	15.858	15.904			5.12048	5.46674	5.30579
	11.1198	12.5242	12.2275			4.20681	45.9533	4.86079				15.1288	15.8064	15.9555			5.14184	5.49427	5.13054
	11.1561	12.427	12.1073			4.2513	45.8889	4.8726				15.1749	15.7567	15.8379			5.15023	5.48171	5.22701
	11.2787	12.4283	12.1278			4.31431	45.9477	4.72503				15.2191	15.8597	15.9843			5.29374	5.35081	5.17847
	11.1493	12.3161	12.2441			4.11061	46.0727	4.66726				14.978	15.6316	15.9803			5.08443	5.40277	5.22775
	11.2694	12.4277	12.3093			4.14282	45.7745	4.75809				15.0082	15.8042	15.9169			5.24692	5.43452	5.24236
	11.234	12.4323	12.217			4.12794	45.8228	4.902				15.0933	15.8943	16.0637			5.30044	5.42157	5.14991
	11.2192	12.3064	12.3305			4.28479	46.0027	4.83428				15.208	15.7772	15.8951			5.11402	5.6029	4.98754
	11.2975	12.2811	12.107			4.35726	46.0328	4.8394				15.2203	15.8577	15.9752			5.23344	5.23955	5.30212
	11.414	12.2065	12.2338			4.30557	45.9051	4.75575				15.1269	15.8172	16.0525			5.03465	5.48557	5.14421
	11.3467	12.4873	12.1469			4.3341	46.0536	4.72343				15.3312	15.8585	16.0213			5.26969	5.51864	5.22848
	11.0416	12.2988	12.1243			4.22493	46.1259	5.0077				15.3133	15.7507	15.7603			5.08778	5.34094	5.29696
	11.253	12.4047	11.9368			4.11983	46.0684	4.78948				15.1823	15.9671	15.9228			5.28064	5.44957	5.09176
	11.0753	12.4083	12.276			4.26797	45.8437	4.79668				15.5326	15.8397	15.9594			5.24336	5.3911	5.32562
	10.9989	12.4091	12.3875			4.37264	45.9269	4.77263				15.1635	15.8141	15.9447			5.15886	5.29666	5.27412
	11.0789	12.3362	12.25			4.25061	45.9146	4.80697				15.2983	15.6809	15.8647			5.05201	5.41007	5.21224
	10.9818	12.3774	12.3376			4.29292	45.9661	4.76805				15.1937	15.7807	15.9957			5.33316	5.56681	5.16412
	11.0869	12.3693	12.2059			4.04565	45.9329	4.69558				15.0275	15.6554	15.9832			5.21527	5.36009	5.32052
	11.3354	12.535	12.077			4.25711	45.9158	4.84929				15.388	15.7711	16.128			5.36773	5.46275	5.24458
	11.1524	12.2844	12.1128			4.18461	46.191	4.94398				15.0936	15.6771	16.0112			5.20086	5.28787	5.25323
	11.4681	12.3794	12.1197			4.25533	45.9667	4.81849				15.2074	15.7936	16.0705			5.02216	5.30783	5.46929
	11.2391	12.5066	12.3102			4.32768	45.9848	4.72559				15.3921	15.8152	15.987			5.36901	5.2761	5.25546
	11.3004	12.4421	12.152			4.13606	46.0286	4.80564				15.2643	15.7515	15.8175			5.17086	5.25653	5.31765
	11.1854	12.2912	12.2091			4.35059	45.8268	4.90203				15.2371	15.9633	15.8527			5.29244	5.30575	5.19493
	11.172	12.4793	12.0667			4.10566	45.8858	4.97831				15.1855	15.9369	15.9249			5.12778	5.31004	5.38023
	11.1217	12.1298	12.1817			4.20408	46.047	4.65948				15.2245	15.9414	15.9566			5.26118	5.35579	5.19049
	11.2161	12.3507	12.0374			4.2307	46.0351	4.8114				15.389	15.8591	16.0576			5.2835	5.23565	5.1005
	11.0517	12.5568	12.1298			4.30668	45.8839	4.75667				15.1539	15.878	15.9166			5.30131	5.34931	5.19834
	11.115	12.4498	12.2759			4.16769	46.1126	4.85446				15.1778	15.7343	15.9371			5.2499	5.32251	5.0284
	11.0931	12.4792	12.371			4.10641	45.9933	4.81689				15.1544	15.8132	16.0256			5.19592	5.32063	5.32576
	11.2168	12.3907	12.2485			4.34166	46.0142	4.74114				15.1588	15.6878	15.9438			5.21445	5.36832	5.08158
	11.3516	12.362	12.2097			4.23626	46.0109	4.61928				15.1828	15.824	15.8772			5.23023	5.51718	5.22816
	11.4158	12.4696	12.3073			4.00863	45.945	4.67858				15.2619	15.9142	15.9446			5.12615	5.39952	5.29143
	11.0244	12.6317	12.2728			4.23199	45.8169	4.73936				15.2088	15.6899	15.932			5.25504	5.4421	5.24827
	11.2347	12.3732	11.9551			4.02994	45.9869	4.77263				15.1239	15.7791	16.0691			5.09355	5.55855	5.23736
	11.1346	12.5437	12.0208			4.27909	45.8435	4.91757				15.3652	15.6534	16.0222			5.00946	5.46846	5.11355
	11.0919	12.3461	12.1167			4.33872	45.9835	4.74054				15.113	15.8606	16.0546			5.21666	5.41294	5.19449
	11.2103	12.357	12.1126			4.18172	46.0207	4.8372				15.167	15.9231	15.954			5.21977	5.5086	5.29304
	11.1528	12.4651	12.04			4.10916	46.0198	4.89058				15.208	15.9143	16.2117			5.22207	5.62299	5.12364
	11.2051	12.3098	12.1322			4.32269	45.8614	4.82317				15.0318	15.6974	16.0109			5.37728	5.3483	5.07643
	11.2769	12.4942	12.1069			4.14893	46.0367	4.80848				15.0991	15.7291	15.908			5.32329	5.48484	5.13013
	11.1065	12.2317	12.31			4.11815	45.879	4.73895				15.0706	15.7898	15.8676			5.38638	5.3186	5.28544
	11.1847	12.1579	12.139			4.07382	46.0252	4.88413				14.9336	15.7605	16.0099			5.22204	5.27515	5.17254
	11.03	12.3841	12.0724			4.05324	46.0603	4.96286				15.4133	15.7472	15.9593			5.29086	5.33226	5.22229
	11.1617	12.4329	12.1584			4.22758	46.1598	4.84755				15.127	15.5475	15.8648			5.14088	5.39263	5.02552
	11.2989	12.5275	12.1315			4.16683	45.7949	4.83073				15.284	15.8637	15.953			5.1769	5.20383	5.12274
	11.0254	12.412	12.2262			4.27885	46.0829	4.82354				15.2017	15.7766	15.8372			5.02522	5.24014	5.13005
	11.2391	12.4954	12.1769			4.19433	45.9838	4.9034				15.1006	15.8693	16.0682			5.20698	5.39429	5.07341
	11.0648	12.4241	12.0514			4.17903	45.9925	4.76691				15.196	15.8265	16.1944			5.2927	5.46006	5.3174
	11.2219	12.4679	12.258			4.02785	45.9438	4.74878				15.2405	15.5021	16.074			5.09418	5.47855	5.30399
	11.155	12.3031	12.1636			4.12245	46.0234	4.85319				15.0857	15.7699	15.9677			5.17775	5.44373	5.04328
	11.1721	12.3924	12.14			4.21044	45.9741	4.76935				15.3198	15.8786	16.136			5.12759	5.38202	5.22499
	11.0396	12.3402	12.1148			4.15719	45.9381	4.88918				15.3197	15.9045	16.0291			5.11916	5.453	5.10344
	11.1089	12.3763	12.2794			4.3275	45.9461	4.65361				15.1903	15.7683	15.7781			5.29024	5.64929	5.18343
	11.1807	12.6297	12.1891			4.01686	46.0616	4.93264				15.2614	15.8521	15.9855			5.20673	5.59768	5.20457
	11.2072	12.2596	12.0447			4.18188	46.0492	4.72694				15.0781	15.8238	16.0079			5.27396	5.39406	5.37096
	11.1809	12.4034	12.4171			4.21146	46.1101	4.82385				15.2572	15.8922	16.0562			5.23968	5.54144	5.23704
	11.1359	12.3679	12.1658			4.12776	46.0363	4.75321				15.1872	15.9964	15.9836			5.29358	5.33794	5.13435
	11.3329	12.4379	12.2271			4.2112	45.9854	4.87136				15.3609	15.7089	16.1174			4.97428	5.43508	5.28314
	11.1806	12.5793	12.2355			4.36613	45.8862	4.65825				15.1043	16.01	15.8672			5.09779	5.41444	5.2876
	11.1224	12.4912	12.0693			4.09496	46.0315	4.69327				15.4012	15.8214	16.2459			5.18281	5.47633	5.21383
	11.1241	12.3343	12.3221			4.16491	45.9693	4.96324				15.202	15.7201	16.1352			5.23479	5.27851	5.42422
	11.1924	12.2566	12.2251			4.05809	46.0222	4.70246				15.2446	15.719	15.9753			5.31484	5.46243	5.18332
	11.2929	12.4848	12.2144			4.27279	46.0875	4.73016				15.345	15.8118	16.0288			5.13604	5.41686	5.1541
	11.1575	12.3008	12.3351			4.07939	45.9507	4.80623				15.3103	15.8138	15.9127			5.13951	5.43288	5.25462
	11.2872	12.3285	12.2159			4.11418	45.9518	4.72013				15.1124	15.8411	15.9069			5.17148	5.29714	5.06977
	11.2227	12.4465	12.0278			4.3423	45.9741	4.81467				15.1085	15.8827	16.0076			5.26952	5.36064	5.15885
	11.1437	12.2478	12.1984			4.28234	46.0213	4.91759				15.1085	15.8362	16.0986			5.21064	5.24559	5.14599
	11.1183	12.5556	12.3167			4.1244	46.2037	4.80687				15.3075	15.6975	16.0926			5.31257	5.32661	5.33665
	11.2177	12.4103	12.3213			4.30165	45.9127	4.97262				15.1864	15.731	16.2131			5.12281	5.30301	5.27068
	11.1897	12.3766	12.2265			4.13409	46.134	4.65503				15.1555	15.7241	15.9674			5.24111	5.36504	5.26076
	11.1095	12.4808	12.0307			4.2106	45.9785	4.77154				15.2083	15.741	15.9777			5.23872	5.41692	5.29198
	11.1206	12.4806	12.3096			4.38344	46.0898	4.7126				15.3036	15.8355	15.7266			5.0356	5.4848	5.28994
	11.2539	12.3751	12.1943			4.42572	46.006	4.83685				15.1841	15.8341	15.9691			5.22964	5.29309	5.20327
	11.2522	12.5102	12.2192			4.15568	45.9466	4.67383				15.2309	15.7772	16.0146			5.37397	5.42936	5.05841
	11.1689	12.4367	12.3281			4.197	45.9741	4.62404				14.9685	15.7001	16.0038			5.08022	5.50865	5.03191
	11.2826	12.51	12.2403			4.30391	46.0959	4.76065				15.1332	15.7674	15.9352			5.13629	5.49613	5.20378
	11.165	12.4263	11.8278			4.26075	46.1267	4.6185				15.0933	15.8597	15.8713			5.09832	5.24056	5.36635
	11.1884	12.3809	12.0336			4.1767	46.0961	4.71019				15.1361	15.787	15.9589			5.31291	5.4732	5.2831
	11.3235	12.5749	12.1172			4.17905	45.9436	4.74527				15.1238	15.944	16.2201			5.14435	5.38312	5.30477
	11.146	12.3217	12.0709			4.1216	45.8711	4.63296				15.1578	15.7182	15.9071			5.27514	5.53814	5.37938
